# Supplementary material for: Powder Self-Emulsifying Drug Delivery System for Mitotane: In Vitro and In Vivo Evaluation
Source: Pharmaceutics. 2024 Sep 11;16(9):1194. doi: 10.3390/pharmaceutics16091194 (PMC11434810; doi:10.3390/pharmaceutics16091194)
Supplement: Supplementary file 1 [file pharmaceutics-16-01194-s001.zip]

Archive with 1 entries (1 files):
- pharmaceutics-3136214-supplementary.pdf
